# Supplementary material for: Ionic Polymer Nanocomposites Subjected to Uniaxial Extension: A Nonequilibrium Molecular Dynamics Study
Source: Polymers (Basel). 2021 Nov 19;13(22):4001. doi: 10.3390/polym13224001 (PMC8621629; doi:10.3390/polym13224001)
Supplement: Supplementary file 1 [file polymers-13-04001-s001.zip]

Archive with 1 entries (1 files):
- polymers-1459854-SI.gz
